# Supplementary material for: Modulation of formin processivity by profilin and mechanical tension
Source: eLife. 2018 May 25;7:e34176. doi: 10.7554/eLife.34176 (PMC5969902; doi:10.7554/eLife.34176)
Supplement: Figure 2—source data 1. — Units and conditions are indicated in the figure legends. The data are on separate sheets, as indicated on the thumbnails. [file elife-34176-fig2-data1.xlsx]

## Sheet: Figure 2 A
Time	25mM KCl	50mM KCl	75mM KCl	100mM KCl	150mM KCl
0	1	1	1	1	1
10	0.970588	1	1	0.933333	0.72093
20	0.970588	1	1	0.9	0.44186
30	0.941176	0.971429	0.948718	0.833333	0.255814
40	0.941176	0.942857	0.948718	0.766667	0.186047
50	0.941176	0.942857	0.948718	0.733333	0.116279
60	0.941176	0.942857	0.948718	0.7	0.0697674
70	0.911765	0.942857	0.897436	0.666667	0.0348837
80	0.911765	0.942857	0.871795	0.6	0
90	0.911765	0.914286	0.846154	0.566667
100	0.911765	0.914286	0.794872	0.533333
110	0.911765	0.885714	0.794872	0.5
120	0.911765	0.885714	0.769231	0.466667
130	0.911765	0.885714	0.769231	0.433333
140	0.911765	0.885714	0.742706	0.4
150	0.911765	0.885714	0.71618	0.366667
160	0.911765	0.857143	0.689655	0.333333
170	0.911765	0.857143	0.66313	0.266667
180	0.823529	0.828571	0.66313	0.233333
190	0.823529	0.828571	0.66313	0.194444
200	0.794118	0.828571	0.66313	0.194444
210	0.764706	0.828571	0.6355	0.194444
220	0.735294	0.8	0.6355	0.194444
230	0.735294	0.8	0.606613	0.194444
240	0.735294	0.77037	0.606613	0.194444
250	0.703325	0.77037	0.577727	0.194444
260	0.703325	0.77037	0.577727	0.155556
270	0.703325	0.77037	0.545631	0.155556
280	0.703325	0.77037	0.545631	0.155556
290	0.703325	0.77037	0.513535	0.155556
300	0.703325	0.77037	0.481439	0.155556
310	0.703325	0.738272	0.481439	0.116667
320	0.671355	0.738272	0.449343	0.116667
330	0.671355	0.738272	0.449343	0.116667
340	0.671355	0.738272	0.449343	0.116667
350	0.671355	0.738272	0.449343	0.116667
360	0.671355	0.706173	0.449343	0.116667
370	0.671355	0.674074	0.449343	0.116667
380	0.637788	0.641975	0.449343	0.116667
390	0.637788	0.641975	0.449343	0.116667
400	0.637788	0.641975	0.449343	0.116667
410	0.60422	0.641975	0.449343	0.116667
420	0.60422	0.641975	0.449343	0.116667
430	0.60422	0.641975	0.449343	0.116667
440	0.60422	0.641975	0.449343	0.116667
450	0.60422	0.641975	0.449343	0.116667
460	0.60422	0.60631	0.449343	0.116667
470	0.570652	0.60631	0.449343	0.116667
480	0.570652	0.60631	0.449343	0.116667
490	0.570652	0.60631	0.449343	0.116667
500	0.570652	0.60631	0.449343	0.116667
510	0.570652	0.60631	0.449343	0.116667
520	0.570652	0.570645	0.449343	0.116667
530	0.537084	0.570645	0.414778	0.0583333
540	0.503517	0.570645	0.380213	0.0583333
550	0.503517	0.570645	0.380213	0.0583333
560	0.503517	0.570645	0.380213	0.0583333
570	0.503517	0.463649	0.380213	0.0583333
580	0.503517	0.463649	0.380213	0.0583333
590	0.503517	0.463649	0.380213	0.0583333
600	0.503517	0.463649	0.380213	0.0583333
610	0.503517	0.463649	0.380213	0.0583333
620	0.503517	0.463649	0.380213	0.0583333
630	0.503517	0.463649	0.380213	0.0583333
640	0.503517	0.463649	0.380213	0.0583333
650	0.503517	0.463649	0.380213	0.0583333
660	0.503517	0.463649	0.380213	0.0583333
670	0.503517	0.463649	0.337967	0.0583333
680	0.503517	0.463649	0.337967
690	0.503517	0.463649	0.337967
700	0.503517	0.421499	0.337967
710	0.503517	0.421499	0.337967
720	0.503517	0.421499	0.337967
730	0.503517	0.421499	0.337967
740	0.503517	0.421499	0.337967
750	0.464785	0.379349	0.270374
760	0.464785	0.379349	0.270374
770	0.464785	0.379349	0.270374
780	0.464785	0.379349	0.270374
790	0.464785	0.379349	0.270374
800	0.464785	0.379349	0.270374
810	0.464785	0.379349	0.270374
820	0.464785	0.379349	0.270374
830	0.464785	0.379349	0.270374
840	0.464785	0.379349	0.270374
850	0.464785	0.379349	0.270374
860	0.464785	0.379349	0.270374
870	0.464785	0.379349	0.270374
880	0.464785	0.379349	0.270374
890	0.464785	0.379349	0.180249
900	0.464785	0.379349	0.180249
910	0.464785	0.379349	0.180249
920	0.464785	0.379349	0.180249
930	0.464785	0.379349	0.180249
940	0.464785	0.379349	0.180249
950	0.464785	0.379349	0.180249
960	0.464785	0.379349	0.180249
970	0.464785	0.379349	0.180249
980	0.464785	0.325156	0.180249
990	0.464785	0.325156	0.180249
1000	0.464785	0.325156	0.180249
1010	0.464785	0.325156	0.180249
1020	0.464785	0.325156	0.180249
1030	0.464785	0.325156	0.180249
1040	0.464785	0.270964	0.180249
1050	0.464785	0.270964	0.180249
1060	0.464785	0.270964	0.180249
1070	0.464785	0.270964	0.180249
1080	0.464785	0.270964	0.180249
1090	0.406687	0.270964	0.180249
1100	0.348588	0.270964	0.180249
1110	0.348588	0.270964	0.180249
1120	0.348588	0.270964	0.180249
1130	0.348588	0.270964	0.180249
1140	0.348588	0.270964
1150	0.348588	0.270964
1160	0.348588	0.270964
1170	0.348588
1180	0.348588

## Sheet: Figure 2 B
KCl	dissociation rate	err	formin Velong	for Velong err	free Velong	free Velong err
25	0.00096	0.000164639	27.8196	2.62192	3.33951	0.287169
50	0.00112	0.000189315	30.2253	2.33586	4.08156	0.288524
75	0.00176	0.000281826	40.8995	3.77816	5.61042	0.231819
100	0.00643	0.00117395	38.1309	4.05919	5.2747	0.331255
150	0.042	0.00640494	31.5821	2.59813	4.99394	0.453065

## Sheet: Figure 2 C
Time	0.05	0.1	0.15	0.2	0.3	0.37
0	1	1	1	1	1	1
10	0.933333	0.970588	0.923077	0.862069	0.972973	0.837209
20	0.9	0.941176	0.846154	0.793103	0.918919	0.72093
30	0.866667	0.911765	0.807692	0.62069	0.783784	0.651163
40	0.866667	0.823529	0.807692	0.551724	0.675676	0.488372
50	0.8	0.764706	0.807692	0.517241	0.540541	0.418605
60	0.766667	0.642353	0.769231	0.517241	0.540541	0.372093
70	0.766667	0.611765	0.769231	0.517241	0.486486	0.348837
80	0.766667	0.550588	0.730769	0.480296	0.459459	0.302326
90	0.733333	0.550588	0.730769	0.406404	0.430743	0.255814
100	0.666667	0.550588	0.653846	0.369458	0.402027	0.209302
110	0.666667	0.550588	0.653846	0.369458	0.315878	0.186047
120	0.633333	0.516176	0.615385	0.369458	0.287162	0.139535
130	0.6	0.516176	0.538462	0.328407	0.287162	0.139535
140	0.533333	0.516176	0.5	0.328407	0.287162	0.139535
150	0.5	0.481765	0.461538	0.328407	0.287162	0.139535
160	0.5	0.481765	0.461538	0.328407	0.223348	0.0930233
170	0.466667	0.481765	0.461538	0.328407	0.191441	0.0930233
180	0.466667	0.481765	0.461538	0.328407	0.191441	0.0465116
190	0.466667	0.441618	0.423077	0.328407	0.191441	0.0232558
200	0.433333	0.441618	0.423077	0.328407	0.191441	0.0232558
210	0.433333	0.441618	0.423077	0.281492	0.127628	0.0232558
220	0.4	0.441618	0.380769	0.234577	0.127628	0.0232558
230	0.4	0.441618	0.296154	0.187661	0.127628	0
240	0.4	0.441618	0.253846	0.187661	0.0638138
250	0.4	0.441618	0.203077	0.125108	0.0638138
260	0.4	0.386415	0.152308	0.125108	0.0638138
270	0.4	0.386415	0.152308	0.125108	0.0638138
280	0.4	0.386415	0.101538	0.125108	0.0638138
290	0.363636	0.386415	0.101538	0.125108	0.0638138
300	0.363636	0.386415	0.101538	0.125108	0.0638138
310	0.327273	0.386415	0.101538	0.125108	0.0638138
320	0.327273	0.386415	0.101538	0.125108	0.0638138
330	0.327273	0.289812	0.101538	0.125108	0.0638138
340	0.327273	0.289812	0.101538	0.125108	0.0638138
350	0.290909	0.289812	0.101538	0.125108	0.0638138
360	0.290909	0.289812	0.101538	0.125108	0.0638138
370	0.254545	0.289812	0.101538	0.125108
380	0.254545	0.193208	0.101538	0.125108
390	0.254545	0.193208	0.101538	0.125108
400	0.254545	0.193208	0.101538	0.125108
410	0.254545	0.193208	0.101538	0
420	0.218182	0.193208	0.101538
430	0.218182	0.193208	0.101538
440	0.218182	0.193208	0.101538
450	0.218182	0.193208	0.101538
460	0.218182	0.193208	0.101538
470	0.218182		0.101538
480	0.218182		0.101538
490	0.218182		0.101538
500	0.218182		0.101538
510	0.163636		0.0507692
520	0.163636		0.0507692
530	0.163636		0.0507692
540	0.163636		0.0507692
550	0.163636		0.0507692
560	0.163636		0.0507692
570	0.163636		0.0507692
580	0.163636		0.0507692
590	0.163636		0.0507692
600	0.163636		0.0507692
610	0.163636		0.0507692
620	0.163636		0.0507692
630	0.163636		0.0507692
640	0.163636		0.0507692
650	0.163636
660	0.163636
670	0.163636
680	0.163636

## Sheet: Figure 2 D
labelling	diss	diss err	Formin Velong	For Velong err	free Velong	free Velong err
0	0.003		52.3	5	6.2	0.3
0.05	0.00374	0.00133834	49.1347	6.34427	6.14033	0.631721
0.1	0.00446	0.00149917	47.756	4.7877	5.84169	0.246771
0.15	0.00475	0.00182584	47.186	3.74015	6.37239	0.38208
0.2	0.00875	0.00318468	43.714	3.6762	6.06721	0.707126
0.3	0.00904	0.00291289	41.0178	5.07257	6.41439	0.48732
0.37	0.0158	0.00472258	33.8797	3.89392	5.72412	0.531797

## Sheet: Figure 2 supp 1
salt	actin	Prof	koff	err
100	1	0	0.017	0.00291548
100	1	10	0.008	0.00131519
50	2	0	0.0042	0.00070993
50	2	5	0.00079	0.00010033
