# Supplementary material for: Modulation of formin processivity by profilin and mechanical tension
Source: eLife. 2018 May 25;7:e34176. doi: 10.7554/eLife.34176 (PMC5969902; doi:10.7554/eLife.34176)
Supplement: Figure 3—source data 1. — Units and conditions are indicated in the figures legends. The data are on separate sheets, as indicated on the thumbnails. [file elife-34176-fig3-data1.xlsx]

## Sheet: Figure 3 A
actin	profilin	diss	diss err	Formin Velong	For Velong err
0.3	0	0.0022	0.000491935	1.55	0.346591
0.6	0	0.0056	0.0012522	4.5	1.00623
1	0	0.017	0.00380132	9.5	2.12426
0.5	1	0.012	0.00268328	26.5	3.2
1	1	0.024	0.00536656	46.6	5.25
2	1	0.03	0.00639602	69.48	19.08
1	5	0.0107313	0.00178855	28.0379	4.04606
2	5	0.0252583	0.00415244	60.9279	8.65888
3	5	0.0283435	0.00517479	92.0069	15.2833
1	20	0.00452884	0.000924445	8.77499	1.24186
2	20	0.00596438	0.00119287	29.7029	7.43614
3	20	0.00724857	0.00201039	48.9793	5.78384

## Sheet: Figure 3 B
type	prof	diss	diss err	Formin Velong	For Velong Err
full	0	0.0381	0.0025	9	1
full	0.5	0.03955	0.00502046	28.1256	3.61031
full	1	0.024	0.006	46.6245	5.22535
full	5	0.0084	0.00226053	32.7473	4.45335
full	10	0.0058	0.00141421	25.6745	2.50393
full	20	0.002	0.000565685	9.63695	0.716999
2PP	1	0.031	0.00707107	26.3013	4.06365
2PP	5	0.017	0.003	25.9901	3.88044
2PP	10	0.0112	0.00113137	18.0164	3.50951

## Sheet: Figure 3 C
actin	profilin	diss	diss err	Formin Velong	For Velong err
1	0	0.001	0.000204	3.04688	0.79298
2	0	0.0022	0.00044	4.7693	1.03106
0.5	1	0.0003	3.46e-05	13.874	1.84923
1	1	0.00085	0.000146	24.7664	3.2151
2	1	0.00105	0.000195	36.3638	3.0098
0.5	2	0.000275	4.15e-05	14.0857	2.17122
1	2	0.0005	8.98e-05	28.4468	4.04804
2	2	0.00055	0.000104	48.3069	5.49789

## Sheet: Figure 3 D
actin	profilin	diss	diss err	Formin Velong	For Velong err
1	0	0.001	0.000204	3.04688	0.79298
1	1	0.00085	0.000146	24.7664	3.2151
1	2	0.0005	8.98e-05	28.4468	4.04804
1	4	0.00035	5.34e-05	18.6	2.52
1	10	0.000125	2.08e-05	15.575	2.59583

## Sheet: Figure 3 E
actin	type	koff	koff err	Velong	Velong err
A0.5	FH2 P0	0.004	0.000632456	2.25	0.33
A1	FH2 P0	0.0047	0.000762441	2.7	0.67
A1	FH2 P0	0.0089	0.00174543	6.8	1.11
A1	FH2 P10	0.0025	0.000435194	0.9	0.16
A2	FH2 P10	0.00226	0.000412618	1.47	0.19
A1	FH2 P10	0.0036	0.000657267	1.53	0.56
A3	FH2 P10	0.0064	0.00116847	4	0.27
A1	FH2 P5	0.0031	0.000516667	1.45	0.344
A1	FH2 P5	0.0025	0.000456435	1.55	0.24
A1	FH2 P5	0.0051	0.000931128	2.35	0.69
A2	FH2 P5	0.0042	0.000766812	3.5	0.175
A3	FH2 P5	0.0063	0.00115022	6	0.39
A3	FH2 P5	0.0085	0.00155188	7.27	0.59
A0.3	FH1FH2 P0	0.0022	0.000491935	1.55	0.346591
A0.6	FH1FH2 P0	0.0056	0.0012522	4.5	1.00623

## Sheet: Figure 3 supp 1
actin	profilin	diss	diss err	Formin Velong	For Velong err	free Velong	free Velong err
0.3	0	0.0022	0.000491935	1.55	0.346591	1.6	0.357771
0.6	0	0.0056	0.0012522	4.5	1.00623	4.6	1.02859
1	0	0.017	0.00380132	9.5	2.12426	9.7	2.16899
0.5	1	0.012	0.00268328	26.5	3.2	3.8	0.31
1	1	0.024	0.00536656	46.6	5.25
2	1	0.03	0.00639602	69.48	19.08	18.6	1.28
1	5	0.0107313	0.00178855	28.0379	4.04606	3.91896	0.347011
2	5	0.0252583	0.00415244	60.9279	8.65888	6.53421	0.513384
3	5	0.0283435	0.00517479	92.0069	15.2833	10.1792	1.21051
1	20	0.00452884	0.000924445	8.77499	1.24186	1.2916	0.20945
2	20	0.00596438	0.00119287	29.7029	7.43614	3.57253	0.21902
3	20	0.00724857	0.00201039	48.9793	5.78384	5.07237	0.451904

## Sheet: Figure 3 supp 2
	no prof-R88E	10µM	20 µM		[prof-R88E]	Velong	err
time	Survival	Survival	Survival		0	6.85	0.5
0	1	1	1		10	6.2	0.44
10	1	0.933333	1		20	6.9	0.58
20	0.966667	0.933333	0.966667
30	0.933333	0.866667	0.933333
40	0.833333	0.866667	0.866667
50	0.766667	0.8	0.733333
60	0.733333	0.766667	0.7
70	0.7	0.7	0.666667
80	0.7	0.7	0.666667
90	0.7	0.7	0.666667
100	0.7	0.633333	0.666667
110	0.666667	0.633333	0.666667
120	0.633333	0.633333	0.633333
130	0.566667	0.6	0.6
140	0.5	0.6	0.566667
150	0.433333	0.6	0.566667
160	0.433333	0.6	0.566667
170	0.4	0.6	0.533333
180	0.4	0.6	0.533333
190	0.4	0.566667	0.5
200	0.333333	0.533333	0.466667
210	0.333333	0.533333	0.433333
220	0.333333	0.5	0.4
230	0.333333	0.433333	0.4
240	0.3	0.433333	0.4
250	0.3	0.433333	0.4
260	0.3	0.433333	0.366667
270	0.3	0.4	0.366667
280	0.3	0.4	0.366667
290	0.3	0.4	0.366667
300	0.3	0.366667	0.366667
310	0.3	0.366667	0.333333
320	0.3	0.366667	0.333333
330	0.3	0.366667	0.333333
340	0.3	0.333333	0.333333
350	0.3	0.333333	0.333333
360	0.3	0.333333	0.333333
370	0.266667	0.333333	0.266667
380	0.266667	0.333333	0.233333
390	0.2	0.333333	0.233333
400	0.2	0.333333	0.233333
410	0.2	0.333333	0.233333
420	0.2	0.333333	0.233333
430	0.2	0.3	0.233333
440	0.2	0.3	0.2
450	0.2	0.3	0.2
460	0.2	0.3	0.2
470	0.2	0.266667	0.2
480	0.166667	0.233333	0.2
490	0.133333	0.2	0.2
500	0.133333	0.166667	0.2
510	0.133333	0.166667	0.2
520	0.1	0.166667	0.2
530	0.1	0.166667	0.2
540	0.1	0.133333	0.2
550	0.1	0.1	0.2
560	0.1	0.1	0.2
570	0.1	0.0666667	0.2
580	0.1	0.0333333	0.2
590	0.1	0.0333333	0.2
600	0.1	0.0333333	0.2
610	0.1	0.0333333	0.166667
620	0.1	0.0333333	0.166667
630	0.1	0.0333333	0.133333
640	0.1	0.0333333	0.133333
650	0.1	0.0333333	0.133333
660	0.0666667	0.0333333	0.133333
670	0.0666667	0.0333333	0.133333
680	0.0666667	0.0333333	0.133333
690	0.0333333	0.0333333	0.133333
700	0.0333333	0	0.133333
710	0.0333333	0	0.133333
720	0.0333333	0	0.1
730	0.0333333	0	0.1
740	0.0333333	0	0.1
750	0.0333333	0	0.1
760	0.0333333	0	0.1
770	0.0333333	0	0.1
780	0.0333333	0	0.1
790	0.0333333	0	0.1
800	0.0333333	0	0.1
810	0.0333333	0	0.1
820	0.0333333	0	0.1
830	0.0333333	0	0.1
840	0.0333333	0	0.1
850	0.0333333	0	0.1
860	0.0333333	0	0.1
870	0.0333333	0	0.1
880	0.0333333	0	0.1
890	0.0333333	0	0.1
900	0.0333333	0	0.1
910	0.0333333	0	0.1
920	0.0333333	0	0.1
930	0.0333333	0	0.1
940	0.0333333	0	0.1
950	0.0333333	0	0.1
960	0.0333333	0	0.1
970	0.0333333	0	0.1
980	0.0333333	0	0.1
990	0.0333333	0	0.0666667
1000	0.0333333	0	0.0666667
1010	0.0333333	0	0.0666667
1020	0.0333333	0	0.0666667
1030	0.0333333	0	0.0666667
1040	0.0333333	0	0.0666667
1050	0.0333333	0	0.0333333
1060	0.0333333	0	0.0333333
1070	0.0333333	0	0.0333333
1080	0.0333333	0	0.0333333
1090	0.0333333	0	0.0333333
1100	0.0333333	0	0.0333333
1110	0.0333333	0	0.0333333
1120	0	0	0.0333333
1130	0	0	0.0333333
1140	0	0	0.0333333
1150	0	0	0.0333333
1160	0	0	0.0333333
1170	0	0	0.0333333
1180	0	0	0.0333333
1190	0	0
1200	0	0
