# Supplementary material for: Modulation of formin processivity by profilin and mechanical tension
Source: eLife. 2018 May 25;7:e34176. doi: 10.7554/eLife.34176 (PMC5969902; doi:10.7554/eLife.34176)
Supplement: Figure 4—source data 1. — Units and conditions are indicated in the figures legends. The data are on separate sheets, as indicated on the thumbnails. [file elife-34176-fig4-data1.xlsx]

## Sheet: Figure 4 B
low time (s)	low survival	high time (s)	high survival	int. Time	int. Survival
0	0.978261	0	1	0	1
10	0.978261	3	1	5	1
20	0.978261	6	0.979592	10	1
30	0.956522	9	0.979592	15	0.959184
40	0.956522	12	0.979592	20	0.959184
50	0.956522	15	0.979592	25	0.959184
60	0.956522	18	0.959184	30	0.938776
70	0.934783	21	0.959184	35	0.897959
80	0.934783	24	0.938776	40	0.877551
90	0.934783	27	0.897959	45	0.877551
100	0.934783	30	0.897959	50	0.836735
110	0.934783	33	0.897959	55	0.836735
120	0.934783	36	0.857143	60	0.836735
130	0.913043	39	0.836735	65	0.836735
140	0.913043	42	0.836735	70	0.836735
150	0.913043	45	0.836735	75	0.795918
160	0.869565	48	0.836735	80	0.795918
170	0.869565	51	0.836735	85	0.795918
180	0.869565	54	0.77551	90	0.77551
190	0.869565	57	0.755102	95	0.755102
200	0.847826	60	0.693878	100	0.755102
210	0.847826	63	0.693878	105	0.714286
220	0.847826	66	0.653061	110	0.714286
230	0.847826	69	0.632653	115	0.673469
240	0.847826	72	0.591837	120	0.653061
250	0.847826	75	0.55102	125	0.632653
260	0.804348	78	0.55102	130	0.612245
270	0.782609	81	0.489796	135	0.591837
280	0.76087	84	0.489796	140	0.591837
290	0.76087	87	0.469388	145	0.591837
300	0.76087	90	0.44898	150	0.571429
310	0.76087	93	0.44898	155	0.55102
320	0.76087	96	0.44898	160	0.530612
330	0.73913	99	0.408163	165	0.530612
340	0.73913	102	0.367347	170	0.510204
350	0.717391	105	0.346939	175	0.489796
360	0.717391	108	0.326531	180	0.408163
370	0.695652	111	0.306122	185	0.387755
380	0.695652	114	0.306122	190	0.367347
390	0.673913	117	0.306122	195	0.346939
400	0.630435	120	0.306122	200	0.326531
410	0.608696	123	0.265306	205	0.326531
420	0.608696	126	0.22449	210	0.326531
430	0.586957	129	0.204082	215	0.306122
440	0.565217	132	0.163265	220	0.306122
450	0.543478	135	0.163265	225	0.285714
460	0.521739	138	0.142857	230	0.285714
470	0.5	141	0.142857	235	0.265306
480	0.478261	144	0.142857	240	0.244898
490	0.478261	147	0.142857	245	0.244898
500	0.478261	150	0.122449	250	0.22449
510	0.478261	153	0.122449	255	0.22449
520	0.434783	156	0.122449	260	0.204082
530	0.413043	159	0.122449	265	0.163265
540	0.391304	162	0.102041	270	0.142857
550	0.347826	165	0.102041	275	0.122449
560	0.282609	168	0.102041	280	0.122449
570	0.23913	171	0.102041	285	0.122449
580	0.23913	174	0.102041	290	0.0612245
590	0.23913	177	0.102041	295	0.0612245
600	0.217391	180	0.102041	300	0.0612245
610	0.217391	183	0.102041	305	0.0612245
620	0.217391	186	0.0408163	310	0.0408163
630	0.195652	189	0.0408163	315	0.0408163
640	0.173913	192	0.0408163	320	0.0408163
650	0.152174	195	0.0408163	325	0.0408163
660	0.130435	198	0.0408163	330	0.0408163
670	0.130435	201	0.0408163	335	0.0408163
680	0.130435	204	0.0408163	340	0.0408163
690	0.130435	207	0.0204082	345	0.0408163
700	0.130435	210	0.0204082	350	0.0408163
710	0.130435	213	0.0204082	355	0.0408163
720	0.130435	216	0.0204082	360	0.0408163
730	0.130435	219	0.0204082	365	0.0408163
740	0.130435	222	0.0204082	370	0.0408163
750	0.108696	225	0.0204082	375	0.0408163
760	0.0869565	228	0.0204082	380	0.0408163
770	0.0869565	231	0.0204082	385	0.0408163
780	0.0869565	234	0.0204082	390	0.0408163
790	0.0869565	237	0	395	0.0408163
800	0.0869565			400	0.0408163
810	0.0869565			405	0.0408163
820	0.0869565			410	0.0408163
830	0.0869565			415	0.0408163
840	0.0869565			420	0.0408163
850	0.0869565			425	0.0204082
860	0.0869565			430	0.0204082
870	0.0652174			435	0.0204082
880	0			440	0.0204082

## Sheet: Figure 4 C
mean F	mean koff	std dev F	std dev koff	type
0	0.000174	0	0	A0.3P0
0.324375	0.000427187	0.149743	0.000294925	A0.3P0
1.26965	0.00200426	0.178549	0.00122344	A0.3P0
1.88873	0.00372073	0.185127	0.00174018	A0.3P0
2.4798	0.00828344	0.249168	0.00575629	A0.3P0
2.9601	0.0166451	0.0999786	0.00814341	A0.3P0
3.64064	0.0228315	0.461262	0.0115119	A0.3P0
4.76478	0.0744079	0.116334	0.00269817	A0.3P0
0	0.0011136	0	0	A1P0
0.174823	0.00121116	0.106131	0.00013344	A1P0
1.32159	0.00302574	0.348076	0.00127823	A1P0
1.96787	0.00494403	0.175043	0.00160679	A1P0
2.52381	0.00828965	0.313105	0.001364	A1P0
0	0.003654	0	0	A2P0
0.902521	0.00521179	0.2534	0.00229045	A2P0
1.63503	0.0150245	0.390873	0.000898711	A2P0
2.95077	0.032625	0.366112	0.00906921	A2P0
3.95839	0.0610758	0.150978	0.0221491	A2P0
4.84936	0.0511212	0.327486	0.0139866	A2P0

## Sheet: Figure 4 D
mean F	mean koff	std dev F	std dev koff	type
0	0.0011136	0	0	A1P0
0.174823	0.00121116	0.106131	0.00013344	A1P0
1.32159	0.00302574	0.348076	0.00127823	A1P0
1.96787	0.00494403	0.175043	0.00160679	A1P0
2.52381	0.00828965	0.313105	0.001364	A1P0
0	0.0005	0	0	A1P10
0.492584	0.000563264	0.189869	0.000243464	A1P10
1.00774	0.00248326	0.116559	0.000746499	A1P10
1.50543	0.00326091	0.1698	0.000417189	A1P10
2.0706	0.00710355	0.267291	0.00195052	A1P10
2.74267	0.0115942	0.283721	0.00193451	A1P10
3.60218	0.0186699	0	0	A1P10
0	0.00072	0	0	A1P4
0.32	0.0008265	0	0	A1P4
0.947531	0.00264372	0.190933	0.000197064	A1P4
1.75377	0.00673516	0.278344	0.00244637	A1P4
2.83273	0.0141524	0.432927	0.000591755	A1P4
4.20701	0.0358921	0.325221	0.0137589	A1P4
4.92	0.04263	0	0	A1P4
5.97551	0.196786	0	0	A1P4
6.35	0.3219	0	0	A1P4

## Sheet: Figure 4 E
Force	koff	F_err	koff_err	anchor
0.32	0.0008265	0.02	0.0001235	N-ter
1.13	0.002871	0.0491388	0.000429	N-ter
1.98141	0.00739174	0.0491388	0.00110451	N-ter
2.44	0.014703	0.18	0.002197	N-ter
2.76124	0.0135267	0.133389	0.00202122	N-ter
3.29695	0.0142274	0.133389	0.00212593	N-ter
3.83267	0.0208542	0.133389	0.00311614	N-ter
4.36838	0.0389721	0.133389	0.00582341	N-ter
5.97551	0.196786	0.133389	0.0294048	N-ter
1.07076	0.003	0.12	0.000448	C-ter
1.61064	0.0029	0.248	0.000433	C-ter
2.51679	0.00963	0.248	0.00144	C-ter
3.42295	0.0173	0.248	0.00258	C-ter
4.3291	0.0285	0.248	0.00426	C-ter
5.23526	0.0571	0.248	0.00853	C-ter
6.14141	0.178	0.248	0.0267	C-ter
Force	koff	F_err	koff_err	construct
0.3	0.000259	0.045	7.1e-05	FH2
0.6	0.00143	0.09	0.000369	FH2
1.4	0.0044	0.21	0.0011	FH2
1.7	0.0104	0.255	0.0026	FH2
2.3	0.0171	0.345	0.00389	FH2
3	0.0429	0.45	0.0111	FH2
0	0.0002	0	0	FH1-FH2
0.324375	0.000422277	0.149743	0.000291535	FH1-FH2
1.14556	0.00106588	0.107574	0.000398325	FH1-FH2
1.48714	0.00289742	0.166153	0.000907202	FH1-FH2
1.99198	0.00395862	0.155615	0.00147131	FH1-FH2
2.61322	0.0108183	0.210387	0.00594991	FH1-FH2
3.06409	0.0175671	0.126827	0.0101123	FH1-FH2
3.93084	0.0243909	0.329041	0.011323	FH1-FH2
4.76478	0.0735526	0.116334	0.00266716	FH1-FH2

## Sheet: Figure 4 F
formin	type	Force	F err	koff	koff err
mDia1	A1P4	0.62	0.35	0.0396	0.0013
mDia1	A1P4	3.6	0.32	0.251	0.016
mDia1	A2P4	0.21	0.082	0.04	0.0021
mDia1	A2P4	1.14	0.13	0.11	0.0066
mDia1	A2P4	1.9	0.23	0.147	0.0028
mDia1	A2P4	3	0.29	0.235	0.015
mDia1	A2P4	3.9	0.34	0.27	0.015
mDia1	A0.5P4	0.1	0.03	0.0061	0.00013
mDia1	A0.5P4	0.57	0.08	0.0196	0.00059
mDia1	A0.5P4	1.11	0.15	0.042	0.0014
mDia1	A0.5P4	2.24	0.25	0.15	0.0017
mDia1	A0.5P4	3.76	0.4	0.266	0.012
mDia2	A0.5P4	0	0	0.0003	9e-05
mDia2	A0.5P4	1.5158	0.0782513	0.000833334	0.000235702
mDia2	A0.5P4	2.05367	0.248417	0.00203315	0.000513284
mDia2	A0.5P4	2.72664	0.197514	0.006041	0.00285589
mDia2	A0.5P4	3.41238	0.19036	0.0131027	0.00473012
mDia2	A0.5P4	4.1318	0.21914	0.0487	0.02881
mDia2	A2P4	0	0	0.00084	0.000252
mDia2	A2P4	1.95252	0.26076	0.00285714	0.00142857
mDia2	A2P4	2.76024	0.23489	0.00784089	0.00579462
mDia2	A2P4	3.45632	0.16555	0.02036	0.00515
mDia2	A2P4	4.09421	0.23137	0.03346	0.01057
mDia2	A2P4	4.78776	0.1758	0.0552	0.02671
mDia2	A2P4	5.40779	0.19385	0.0763	0.02668
mDia2	A2P4	6.12468	0.26076	0.13167	0.04368
mDia2	A2P0	0	0	0.0015	0.00045
mDia2	A2P0	0.768331	0.127146	0.00103786	0.000609182
mDia2	A2P0	1.43606	0.181299	0.00305036	0.00134603
mDia2	A2P0	1.99951	0.214695	0.00577725	0.00243091
mDia2	A2P0	2.55019	0.0731215	0.0139394	0.00983934
mDia2	A2P0	3.40166	0.105909	0.0133512	0.00719005

## Sheet: Figure 4 supp 1
Time (s)	renuc1	renuc1Norm	renuc2	renuc2Norm
0	0	0	0	0
10	3	0.0810811	0	0
20	9	0.243243	4	0.148148
30	12	0.324324	7	0.259259
40	14	0.378378	8	0.296296
50	14	0.378378	11	0.407407
60	15	0.405405	12	0.444444
70	16	0.432432	13	0.481481
80	16	0.432432	15	0.555556
90	17	0.459459	16	0.592593
100	17	0.459459	16	0.592593
110	19	0.513514	16	0.592593
120	20	0.540541	16	0.592593
130	20	0.540541	16	0.592593
140	20	0.540541	16	0.592593
150	22	0.594595	17	0.62963
160	23	0.621622	17	0.62963
170	23	0.621622	17	0.62963
180	24	0.648649	17	0.62963
190	24	0.648649	17	0.62963
200	24	0.648649	17	0.62963
210	24	0.648649	18	0.666667
220	24	0.648649	18	0.666667
230	25	0.675676	18	0.666667
240	25	0.675676	19	0.703704
250	25	0.675676	19	0.703704
260	25	0.675676	19	0.703704
270	25	0.675676	19	0.703704
280	25	0.675676	20	0.740741
290	25	0.675676	20	0.740741
300	25	0.675676	20	0.740741
310	26	0.702703	20	0.740741
320	26	0.702703	20	0.740741
330	26	0.702703	20	0.740741
340	26	0.702703	20	0.740741
350	26	0.702703	20	0.740741
360	26	0.702703	20	0.740741
370	26	0.702703	20	0.740741
380	26	0.702703	20	0.740741
390	26	0.702703	20	0.740741
400	26	0.702703	20	0.740741
410	26	0.702703	20	0.740741
420	26	0.702703	20	0.740741
430	26	0.702703	20	0.740741
440	26	0.702703	20	0.740741
450	26	0.702703	20	0.740741
460	26	0.702703	20	0.740741
470	26	0.702703	20	0.740741
480	27	0.72973	20	0.740741
490	27	0.72973	20	0.740741
500	27	0.72973	20	0.740741
510	27	0.72973	20	0.740741
520	27	0.72973	20	0.740741

## Sheet: Figure 4 supp 2A
Force	koff	type	F err	koff err
0	0.003654	A2P0	0	0.000766812
0.649121	0.00327976	A2P0	0.0649121	0.000490079
0.902521	0.00461364	A2P0	0.0902521	0.000689394
1.15592	0.00774196	A2P0	0.115592	0.00115685
1.35864	0.014389	A2P0	0.135864	0.00215008
1.91142	0.01566	A2P0	0.161706	0.00234
2.6307	0.0338333	A2P0	0.222557	0.00505556
2.87163	0.025375	A2P0	0.283408	0.00379167
3.34998	0.0435	A2P0	0.344259	0.0065
3.78644	0.029	A2P0	0.287163	0.00433333
4.01946	0.058	A2P0	0.378644	0.00866667
4.06926	0.0725	A2P0	0.470125	0.0108333
4.6221	0.0527273	A2P0	0.401946	0.00787879
4.70125	0.07975	A2P0	0.46221	0.0119167
5.22474	0.0725	A2P0	0.522474	0.0108333
0	0.0011136	A1P0	0	0.000233695
0.0997773	0.0011168	A1P0	0.0289354	0.000166879
0.249869	0.00130551	A1P0	0.0724621	0.000195077
0.956657	0.00138912	A1P0	0.258297	0.00020757
1.1044	0.00307067	A1P0	0.298189	0.000458836
1.52991	0.00313078	A1P0	0.413077	0.000467818
1.69539	0.00451237	A1P0	0.457755	0.000674263
1.81369	0.00539315	A1P0	0.521582	0.000805874
1.93179	0.00316047	A1P0	0.594402	0.000472254
2.15815	0.00627848	A1P0	0.706701	0.000938163
2.20149	0.00903297	A1P0	0.635783	0.00134975
2.54313	0.00671545	A1P0	0.539537	0.00100346
2.82681	0.00912052	A1P0	0.453421	0.00136284
0	0.000174	A0.3P0	0	3.65148e-05
0.218491	0.000218644	A0.3P0	0.0218491	3.2671e-05
0.43026	0.000635731	A0.3P0	0.043026	9.49942e-05
1.02057	0.000482646	A0.3P0	0.102057	7.21195e-05
1.1039	0.00122554	A0.3P0	0.11039	0.000183127
1.18723	0.00123123	A0.3P0	0.118723	0.000183977
1.27055	0.00137368	A0.3P0	0.127055	0.000205263
1.35388	0.00278553	A0.3P0	0.135388	0.000416228
1.43721	0.00376759	A0.3P0	0.143721	0.000562973
1.5142	0.00316364	A0.3P0	0.340694	0.000472727
1.64326	0.00200769	A0.3P0	0.369734	0.0003
1.77233	0.00440649	A0.3P0	0.398775	0.000658442
1.9014	0.00389371	A0.3P0	0.427815	0.000581818
2.03047	0.00210909	A0.3P0	0.456855	0.000315152
2.09618	0.00618667	A0.3P0	0.485895	0.000924444
2.15953	0.00342727	A0.3P0	0.209618	0.000512121
2.30366	0.00427368	A0.3P0	0.230366	0.000638596
2.51114	0.00546538	A0.3P0	0.251114	0.000816667
2.65934	0.0112375	A0.3P0	0.265934	0.00167917
2.76533	0.0170133	A0.3P0	0.219844	0.00254222
2.82662	0.0167308	A0.3P0	0.231746	0.0025
2.91504	0.00632727	A0.3P0	0.243648	0.000945455
2.94023	0.0201389	A0.3P0	0.282662	0.00300926
3.05385	0.0278846	A0.3P0	0.294023	0.00416667
3.06476	0.0121438	A0.3P0	0.305385	0.00181458
3.16746	0.0090625	A0.3P0	0.316746	0.00135417
3.2432	0.0310714	A0.3P0	0.32432	0.00464286
3.6018	0.0350549	A0.3P0	0.36018	0.00523809
3.93084	0.0123854	A0.3P0	0.393084	0.00185069
4.25988	0.0265833	A0.3P0	0.425988	0.00397222
4.68252	0.0763158	A0.3P0	0.468252	0.0114035
4.84704	0.0725	A0.3P0	0.484704	0.0108333

## Sheet: Figure 4 supp 2B
Force	koff	type	F err	koff err
0	0.0011136	A1P0	0	0.000233695
0.0997773	0.0011168	A1P0	0.0289354	0.000166879
0.249869	0.00130551	A1P0	0.0724621	0.000195077
0.956657	0.00138912	A1P0	0.258297	0.00020757
1.1044	0.00307067	A1P0	0.298189	0.000458836
1.52991	0.00313078	A1P0	0.413077	0.000467818
1.69539	0.00451237	A1P0	0.457755	0.000674263
1.81369	0.00539315	A1P0	0.521582	0.000805874
1.93179	0.00316047	A1P0	0.594402	0.000472254
2.15815	0.00627848	A1P0	0.706701	0.000938163
2.20149	0.00903297	A1P0	0.635783	0.00134975
2.54313	0.00671545	A1P0	0.539537	0.00100346
2.82681	0.00912052	A1P0	0.453421	0.00136284
0	0.0005	A1P10	0	9.12871e-05
0.358326	0.000391109	A1P10	0.0635285	5.84416e-05
0.626841	0.000735418	A1P10	0.0635285	0.00010989
0.895356	0.00166583	A1P10	0.0635285	0.000248918
0.999804	0.00265508	A1P10	0.0635285	0.000396736
1.12807	0.00312887	A1P10	0.0635285	0.000467532
1.38536	0.0035559	A1P10	0.0635285	0.000531342
1.6255	0.00296591	A1P10	0.303149	0.000443182
1.77092	0.00557895	A1P10	0.0635285	0.000833636
2.15648	0.00930155	A1P10	0.0635285	0.00138989
2.28439	0.00643015	A1P10	0.303149	0.000960828
2.54204	0.0102263	A1P10	0.0635285	0.00152807
2.94329	0.0129621	A1P10	0.303149	0.00193687
3.60218	0.0186699	A1P10	0.303149	0.00278976
0	0.00072	A1P4	0	0.000131453
0.32	0.0008265	A1P4	0.02	0.0001235
0.749131	0.00252051	A1P4	0.283054	0.000376628
0.963461	0.00253964	A1P4	0.283054	0.000379487
1.13	0.002871	A1P4	0.0491388	0.000429
1.39212	0.00371725	A1P4	0.283054	0.000555451
1.67789	0.00623844	A1P4	0.283054	0.000932181
1.96367	0.00959323	A1P4	0.283054	0.00143347
1.98141	0.00739174	A1P4	0.0491388	0.00110451
2.44	0.014703	A1P4	0.18	0.002197
2.76124	0.0135267	A1P4	0.133389	0.00202122
3.29695	0.0142274	A1P4	0.133389	0.00212593
3.83267	0.0208542	A1P4	0.133389	0.00311614
4.36838	0.0389721	A1P4	0.133389	0.00582341
4.42	0.04785	A1P4	0.916776	0.00715
4.92	0.04263	A1P4	0.866135	0.00637
5.97551	0.196786	A1P4	0.133389	0.0294048
6.35	0.3219	A1P4	1.41136	0.0481

## Sheet: Figure 4 supp 3
type	Force	Velong
A2P0	0.4784	2.27626
A2P0	0.80108	2.67168
A2P0	1.09119	2.63202
A2P0	1.35464	2.83784
A2P0	1.73129	2.82507
A2P0	2.03894	2.82916
A2P0	2.36676	2.89002
A2P0	2.61025	2.95439
A2P0	3.01579	2.91039
A2P0	3.24115	3.06096
A2P4	0.42331	26.9665
A2P4	0.82774	33.6942
A2P4	1.32624	35.3639
A2P4	1.78889	34.6596
A2P4	2.24024	39.7563
A2P4	2.83763	41.1629
A2P4	3.27144	31.5715
A2P4	3.8424	35.6952
A2P4	4.32766	32.7094
A2P4	4.7247	37.6456
