# Supplementary material for: Modulation of formin processivity by profilin and mechanical tension
Source: eLife. 2018 May 25;7:e34176. doi: 10.7554/eLife.34176 (PMC5969902; doi:10.7554/eLife.34176)
Supplement: Figure 5—source data 1. — Units and conditions are indicated in the figures legends. The data are on separate sheets, as indicated on the thumbnails. [file elife-34176-fig5-data1.xlsx]

## Sheet: Figure 5 A
formin	actin	norm. Length
mDia1	0.3	1.2607
mDia1	0.6	1.438
mDia1	1	1
mDia2	1	1
mDia2	2	0.7115

## Sheet: Figure 5 B
formin	profilin	norm.Length
mDia2	0	1
mDia2	1	9.56289
mDia2	2	18.6727
mDia2	4	17.4417
mDia2	10	40.8942
mDia1	0	1
mDia1	0.5	3.01049
mDia1	1	8.22404
mDia1	5	16.5036
mDia1	10	18.7394
mDia1	20	20.3982

## Sheet: Figure 5 C
type	F	Ferr	normL	normLerr
mDia2	0	0	1	0.364516
mDia2	0.88	0.24	0.85	0.3
mDia2	1.95	0.26	0.412903	0.297742
mDia2	2.76	0.234	0.16871	0.165806
mDia2	3.45	0.1655	0.0522581	0.0259355
mDia2	4.1	0.231	0.0329032	0.0133226
mDia2	4.78	0.1758	0.0220323	0.011871
mDia2	5.4	0.193	0.0159677	0.00645161
mDia2	6.12	0.26	0.00925806	0.00358065
mDia1	0	0	1	0.483
mDia1	0.32	0	1.02611	0.495
mDia1	0.94753	0.191	0.3966	0.191
mDia1	1.75377	0.279	0.17701	0.0854
mDia1	2.83273	0.433	0.08915	0.043
mDia1	4.20701	0.325	0.03571	0.0172
mDia1	4.92	0	0.03012	0.0145
mDia1	5.97551	0	0.00653	0.00315
mDia1	6.35	0	0.00399	0.00193
